# Supplementary material for: Pluripotent Stem Cell-Derived Hepatocytes Inhibit T Cell Proliferation In Vitro through Tryptophan Starvation
Source: Cells. 2021 Dec 22;11(1):24. doi: 10.3390/cells11010024 (PMC8750013; doi:10.3390/cells11010024)
Supplement: Supplementary file 1 [file cells-11-00024-s001.zip]

Archive with 1 entries (1 files):
- cells-1474229-supplementary.pdf
